# Supplementary material for: Proton Affinity in the Chemistry of Beta-Octamolybdate: HPLC-ICP-AES, NMR and Structural Studies
Source: Molecules. 2022 Nov 30;27(23):8368. doi: 10.3390/molecules27238368 (PMC9738851; doi:10.3390/molecules27238368)
Supplement: Supplementary file 1 [file molecules-27-08368-s001.zip]

Archive with 1 entries (1 files):
- molecules-2031295-supplementary.pdf
